# Supplementary material for: Hippocampal astrocytes modulate anxiety-like behavior
Source: Nat Commun. 2022 Nov 7;13:6536. doi: 10.1038/s41467-022-34201-z (PMC9640657; doi:10.1038/s41467-022-34201-z)
Supplement: Supplementary file 4 — Supplementary Data [file 41467_2022_34201_MOESM4_ESM.xlsx]

## Sheet: Table 1
Figure number	Experiment description	Control vs Test	Sample size	Value	Statistics
Figure 1g	Number of Ca2+ peak / sec		87		One-way ANOVA
					F (2,258) = 13.131
		Center		Center (1) : 1.871 ± 0.175	p = 0.000
		Corner		Corner (2) : 0.972 ± 0.124	Post hoc _ LSD
		Closed		Closed (3) : 1.102 ± 0.081	1 vs 2, p = 0.000
					1 vs 3, p = 0.000
					2 vs 3, p = 0.492
Figure 2b	EYFP+ of GFAP+ S100ß+ cells (%)	ChR2 (wt)	5	0 ± 0	Two-tailed Mann-Whitney U-test
		-1			U = 0.000
		ChR2 (Ho)	9	74.635 ± 4.464	p = 0.002
		-3
Figure 3c	Elevated plus maze Time in open arms (Dorsal hippocampus)	Control	8 in each group	Off : 0.555 ± 0.289	Two-way repeated measure ANOVA
				On : 9.484 ± 3.862	Fgroup x light (1,14)= 38.919
				Off : 4.703 ± 2.695	p = 0.000
		hGFAP-ChR2		Off : 0.864 ± 6.267
				On : 106.223 ± 15.427
				Off : 52.226 ± 16.994
	First light off	Control vs hGFAP-ChR2			Two-tailed Mann-Whitney U-test
					U = 30.000
					p = 0.817
	Light on	Control vs hGFAP-ChR2			Two-tailed Mann-Whitney U-test
					U = 0.000
					p = 0.001
	Last light off	Control vs hGFAP-ChR2			Two-tailed Mann-Whitney U-test
					U = 4.000
					p = 0.003
Figure 3d	Elevated plus maze Time in center (Dorsal hippocampus)	Control	8 in each group	Off : 14.908 ± 5.068	Two-way repeated measure ANOVA
				On : 28.993 ± 4.966	Fgroup x light (1,14) = 15.289
				Off : 25.755 ± 5.800	p = 0.002
		hGFAP-ChR2		Off : 17.326 ± 6.097
				On : 46.304 ± 4.771
				Off : 71.228 ± 4.657
	First light off	Control vs hGFAP-ChR2			Two-tailed Mann-Whitney U-test
					U = 30.000
					p = 0.832
	Light on	Control vs hGFAP-ChR2			Two-tailed Mann-Whitney U-test
					U = 13.000
					p = 0.046
	Last light off	Control vs hGFAP-ChR2			Two-tailed Mann-Whitney U-test
					U = 1.000
					p = 0.001
Figure 3e	Elevated plus maze Speed (Dorsal hippocampus)	Control	8 in each group	Off : 1.976 ± 0.211	Two-way repeated measure ANOVA
				On : 2.628 ± 0.265	Fgroup x light (1,14)= 15.289
				Off : 2.366 ± 0.092	p = 0.002
		hGFAP-ChR2		Off : 1.946 ± 0.311
				On : 3.940 ± 0.262
				Off : 5.841 ± 0.321
	First light off	Control vs hGFAP-ChR2			Two-tailed Mann-Whitney U-test
					U= 28.000
					p = 0.674
	Light on	Control vs hGFAP-ChR2			Two-tailed Mann-Whitney U-test
					U= 7.500
					p = 0.010
	Last light off	Control vs hGFAP-ChR2			Two-tailed Mann-Whitney U-test
					U= 0.000
					p = 0.001
Figure 3g	Total distance (Dorsal hippocampus)	Control	Control=5	Off : 1828.22 ± 176.057	Two-way repeated measure ANOVA
				On : 1944.792 ± 212.663	Fgroup x light (1,9) = 11.935
				Off : 1723.366 ± 122.413	p = 0.007
		hGFAP-ChR2	hGFAP-ChR2=6	Off : 1650.772 ± 140.770
				On : 2892.545 ± 211.739
				Off : 3276.845 ± 236.205
	First light off	Control vs hGFAP-ChR2			Two-tailed Mann-Whitney U-test
					U = 10.000
					p = 0.361
	Light on	Control vs hGFAP-ChR2			Two-tailed Mann-Whitney U-test
					U = 2.000
					p = 0.018
	Last light off	Control vs hGFAP-ChR2			Two-tailed Mann-Whitney U-test
					U = 0.000
					p = 0.006
Figure 3h	Light on – first light off	Control	Control=5	116.572 ± 94.416	Two-tailed Mann-Whitney U-test
		hGFAP-ChR2	hGFAP-ChR2=6	1241.773 ± 152.405	U = 0.000
					p = 0.006
	Light on – last light off	Control	Control=5	-104.854 ± 69.909	Two-tailed Mann-Whitney U-test
		hGFAP-ChR2	hGFAP-ChR2=6	1626.0733 ± 184.648	U = 0.000
					p = 0.006
Figure 3i	0-5 min	Control	Control=5 hGFAP-ChR2=6	1828.22 ± 176.057	Two-tailed Mann-Whitney U-test
		hGFAP-ChR2		1650.772 ± 140.770	U = 10.000
					p = 0.361
	5-10 min	Control		1944.792 ± 212.663	Two-tailed Mann-Whitney U-test
		hGFAP-ChR2		2892.545 ± 211.739	U = 2.000
					p = 0.018
	10-15 min	Control		1723.366 ± 122.413	Two-tailed Mann-Whitney U-test
		hGFAP-ChR2		3276.845 ± 236.205	U = 0.000
					p = 0.006
	15-20 min	Control		1617.728 ± 159.444	Two-tailed Mann-Whitney U-test
		hGFAP-ChR2		2461.032 ± 293.120	U = 5.000
					p = 0.068
	20-25 min	Control		1776.428 ± 238.423	Two-tailed Mann-Whitney U-test
		hGFAP-ChR2		1990.983 ± 249.195	U = 13.000
					p = 0.715
	25-30 min	Control		1640.992 ± 201.584	Two-tailed Mann-Whitney U-test
		hGFAP-ChR2		1862.835 ± 231.184	U = 12.000
					p = 0.584
	30-35 min	Control		1967.492 ± 182.163	Two-tailed Mann-Whitney U-test
		hGFAP-ChR2		1585.920 ± 228.673	U = 7.000
					p = 0.144
	35-40 min	Control		1599.774 ± 226.462	Two-tailed Mann-Whitney U-test
		hGFAP-ChR2		1493.700 ± 188.912 cm	U = 13.000
					p = 0.715
	40-45 min	Control		1497.248 ± 142.718	Two-tailed Mann-Whitney U-test
		hGFAP-ChR2		1391.298 ± 192.585	U = 12.000
					p = 0.584
	45-50 min	Control		1406.310 ± 175.242	Two-tailed Mann-Whitney U-test
		hGFAP-ChR2		1147.847 ± 110.760	U = 8.000
					p = 0.201
	50-55 min	Control		1385.904 ± 186.487	Two-tailed Mann-Whitney U-test
		hGFAP-ChR2		1161.090 ± 204.326	U = 12.000
					p = 0.584
	55-60 min	Control		1287.578 ± 192.791	Two-tailed Mann-Whitney U-test
		hGFAP-ChR2		1171.192 ± 75.3446	U = 10.000
					p = 0.361
Figure 4b	c-Fos (DG) quantification	Control	4	5.767 ± 1.281	Two-tailed Mann-Whitney U-test
		hGFAP-ChR2	7	130 ± 5.530	U = 0.000
					p = 0.008
Figure 4e	sEPSC_Frequency	Control_ Pre	12	1.498 ± 0.124	Paired t- test
					t = 0.156
		Control_ Light	12	1.457 ± 0.189	df = 11
					p = 0.879
		hGFAP-ChR2_ Pre	15	1.464 ± 0.300	Paired t- test
					t = -4.587
		hGFAP-ChR2_ Light	15	4.528 ± 0.597	df = 14
					p = 0.000
	Cumulative probability_Frequency	Control			Two-Sample Kolmogorov–Smirnov Test
		Pre	423		Z = 0.636
		Light	388		p = 0.813
		hGFAP-ChR2			Two-Sample Kolmogorov–Smirnov Test
		Pre	803		Z = 4.957
		Light	1430		p = 0.000
	sEPSC_Amplitude	Control_ Pre	12	17.811 ± 0.914	Paired t- test
					t = -0.808
		Control_ Light	12	18.791 ± 0.967	df = 11
					p = 0.436
		hGFAP-ChR2_ Pre	15	17.373 ± 0.817	Paired t- test
					t = -0.588
		hGFAP-ChR2_ Light	15	18.091 ± 1.055	df = 14
					p = 0.566
	Cumulative probability_Amplitude	Control			Two-Sample Kolmogorov–Smirnov Test
		Pre	423		Z = 0.636
		Light	388		p = 0.813
		hGFAP-ChR2			Two-Sample Kolmogorov–Smirnov Test
		Pre	803		Z = 1.109
		Light	1430		p = 0.171
Figure 5a	ATP Release	C57BL/6	8	1.000 ± 0.094	Two-tailed Mann-Whitney U-test
	Primary cells	hGFAPcre-ChR2	8	1.795 ± 0.140	U = 1.000
					p = 0.001
Figure 5b	ATP Release	Control	7	1.001 ± 0.076	Two-tailed Mann-Whitney U-test
	Hippocampal slices	hGFAPcre::ChR2	11	1.355 ± 0.090	U = 1.000
					p = 0.044
Figure 5d	sEPSC frequency	ATP 0μM_first step (1)	12	2.957 ± 0.276	One-way ANOVA
		ATP 100μM_Second step (2)	12	4.475 ± 0.391	F (2,33) = 6.656
		ATP 0μM_Third step (3)	12	3.119 ± 0.291	p = 0.004
					Bonferroni
					1 vs 2 p = 0.007
					1 vs 3 p = 1.000
					2 vs 3 p = 0.017
	sEPSC amplitude	ATP 0μM_first step (1)	12	11.426 ± 0.659	One-way ANOVA
		ATP 100μM_Second step (2)	12	10.338 ± 0.643	F (2,29) = 0.74
		ATP 0μM_Third step (3)	12	10.631 ± 0.661	p = 0.485
	Cumulative probability_Frequency	ATP 0μM (1)	1361		Two-Sample Kolmogorov–Smirnov Test
		ATP 100μM (2)	1001		1 vs 2
		ATP 0μM (3)	741		Z = 4.703
					p = 0.000
					1 vs 3
					Z = 1.197
					p = 0.114
					2 vs 3
					Z = 4.643
					p = 0.000
	Cumulative probability_Amplitude	ATP 0μM (1)	1361		Two-Sample Kolmogorov–Smirnov Test
		ATP 100μM (2)	1001		1 vs 2
		ATP 0μM (3)	741		Z = 0.665
					p = 0.768
					1 vs 3
					Z = 0.439
					p = 0.990
					2 vs 3
					Z = 0.662
					p = 0.773
Figure 5f	Frequency (Hz)	Vehicle vs PPADS	18	1.945 ± 0.819	Two-tailed Mann-Whitney U-test
	First light off	PPADS	15	1.941 ± 0.946	U = 129.000
					p = 0.828
	Cumulative probability_First light off	Vehicle vs PPADS	717 vs 668		Two-Sample Kolmogorov–Smirnov Test
					Z = 0.633
					p = 0.818
	Frequency (Hz)	Vehicle	18	5.172 ± 0.781	Two-tailed Mann-Whitney U-test
	Light on	PPADS	15	2.926 ± 0.544	U= 71.000
					p = 0.021
	Cumulative probability_ Light on	Vehicle vs PPADS	744 vs 405		Two-Sample Kolmogorov–Smirnov Test
					Z = 4.374
					p = 0.000
	Frequency (Hz)	Vehicle	18	2.316 ± 0.370	Two-tailed Mann-Whitney U-test
	Last light off	PPADS	15	1.824 ± 0.299	U= 109.000
					p = 0.347
	Cumulative probability_ Last light off	Vehicle vs PPADS	668 vs 425		Two-Sample Kolmogorov–Smirnov Test
					Z = 0.795
					p = 0.552
	Amplitude (pA)	Vehicle	18	21.558 ± 0.529	Two-tailed Mann-Whitney U-test
	First light off	PPADS	15	21.094 ± 0.876	U = 124.000
					p = 0.691
	Cumulative probability_First light off	Vehicle vs PPADS	717 vs 668		Two-Sample Kolmogorov–Smirnov Test
					Z = 0.813
					p = 0.522
	Amplitude (pA)	Vehicle	18	22.132 ± 1.019	Two-tailed Mann-Whitney U-test
	Light on	PPADS	15	22.467 ± 0.959	U = 133.000
					p = 0.942
	Cumulative probability_ Light on	Vehicle vs PPADS	745 vs 405		Two-Sample Kolmogorov–Smirnov Test
					Z = 0.752
					p = 0.623
	Amplitude (pA)	Vehicle	18	22.017 ± 0.693	Two-tailed Mann-Whitney U-test
	Last light off	PPADS	15	22.475 ± 1.213	U = 123.000
					p = 0.664
	Cumulative probability_ Last light off	Vehicle vs PPADS	668 vs 425		Two-Sample Kolmogorov–Smirnov Test
					Z = 0.939
					p = 0.341
Figure 6c	Time in open arms	Pre	5	Off (1) : 0.088 ± 0.088	One-way ANOVA F (2,14) = 6.624
				On (2) : 46.074 ± 17.603	p = 0.012
				Off (3) : 1.374 ± 0.853	Post hoc _
					LSD
					1 vs 2, p = 0.008
					1 vs 3, p = 0.930
					2 vs 3, p = 0.009
		PPADS		Off : 0.000 ± 0.000	One-way ANOVA F (2,14) = 3.35
				On : 11.274 ± 5.685	p = 0.068
				Off : 1.488 ± 0.968
		Post		Off : 0.638 ± 0.638	One-way ANOVA F (2,14) = 1.492
				On : 38.150 ± 22.387	p = 0.264
				Off : 20.650 ± 14.385
Figure 6d	Time in center	Pre	5	Off (1) : 3.288 ± 2.487	One-way ANOVA F (2,14) = 15.587
				On (2) : 41.162 ± 4.571	p = 0.000
				Off (3) : 43.624 ± 8.445	Post hoc _
					LSD
					1 vs 2, p = 0.001
					1 vs 3, p = 0.000
					2 vs 3, p = 0.766
		PPADS		Off (1) : 0.200 ±0.185	One-way ANOVA F (2,14) = 40.853
				On (2) : 39.688 ± 3.337	p = 0.000
				Off (3) : 11.648 ± 4.375	Post hoc _
					LSD
					1 vs 2, p = 0.000
					1 vs 3, p = 0.026
					2 vs 3, p = 0.000
		Post		Off (1) : 6.698 ± 3.071	One-way ANOVA F (2,14) = 9.674
				On (2) : 38.976 ± 9.460	p = 0.003
				Off (3) : 44.100 ± 5.347	Post hoc _
					LSD
					1 vs 2, p = 0.004
					1 vs 3, p = 0.002
					2 vs 3, p = 0.589
Figure 6e	Speed	Pre	5	Off (1) : 1.436 ± 0.207	One-way ANOVA F (2,14) = 15.157
				On (2) : 3.510 ± 0.266	p = 0.001
				Off (3) : 4.354 ± 0.577	Post hoc _
					LSD
					1 vs 2, p = 0.003
					1 vs 3, p = 0.000
					2 vs 3, p = 0.148
		PPADS		Off (1) : 1.444 ± 0.198	One-way ANOVA F (2,14) = 10.064
				On (2) : 5.084 ± 0.775	p = 0.003
				Off (3) : 2.562 ± 0.630	Post hoc _
					LSD
					1 vs 2, p = 0.001
					1 vs 3, p = 0.203
					2 vs 3, p = 0.010
		Post		Off (1) : 2.032 ± 0.545	One-way ANOVA F (2,14) = 16.575
				On (2) : 4.944 ± 0.469	p = 0.000
				Off (3) : 5.368 ± 0.283	Post hoc _
					LSD
					1 vs 2, p = 0.001
					1 vs 3, p = 0.000
					2 vs 3, p = 0.514
Supplementary figure 1e	Time in zone (sec)	Center	5	81.600 ± 11.031	Two-tailed Mann-Whitney U-test
		Closed or Corner	5	142.871 ± 4.542	U = 0.000
					p = 0.009
Supplementary figure 3c	Closed arms_Number of peak / meter	Near-Center	14	8.571 ± 0.971	Two-tailed Mann-Whitney U-test
		Near-Corner (2)	14	2.857 ± 0.635	U = 19.000
					p = 0.000
Supplementary figure 4c	Number of Ca2+ peak / sec	Center	64	Center : 2.050 ± 0.200	One-way ANOVA F (2,189) = 0.555
		Corner	64	Corner : 2.066 ± 0.235	p = 0.575
		Closed	64	Closed : 2.339 ± 0.216
Supplementary figure 5d	Mean fluorescence intensity	ChR2 (wt)	4	3180.215 ± 281.931	One-way ANOVA
		Vehicle inj. (1)			F (3,17) = 18.381
					p = 0.000
		ChR2 (Ho)	3	3532.043 ± 95.171	LSD
		Vehicle inj. (2)			1 vs 2 p = 0.956
					1 vs 3 p = 0.972
		ChR2 (wt)	5	2984.244 ± 116.204	1 vs 4 p = 0.000
		Tamoxifen inj. (3)			2 vs 3 p = 0.929
					2 vs 4 p = 0.000
		ChR2 (Ho)	6	33920.962 ± 5651.406	3 vs 4 p = 0.000
		Tamoxifen inj. (4)
Supplementary figure 5f	Mean fluorescence intensity	Wild type (1)	5	2984.244 ± 116.204	One-way ANOVA
					F (2,16) = 17.334
		Heterozygote. (2)	6	20166.943 ± 1787.031	p = 0.000
					LSD
		Homozygote. (3)	6	33920.962 ± 5651.406	1 vs 2 p = 0.006
					1 vs 3 p = 0.000
					2 vs 3 p = 0.016
Supplementary figure 6b	First light off	Control vs hGFAP-ChR2	8 in each group	1 : 0.555 ± 0.289	Two-way repeated measure ANOVA
				2 : 0.000 ± 0.000	Fgroup x time (1,14) = 0.077
				3 : 0.000 ± 0.000	p = 0.654
				4 : 0.000 ± 0.000
				5 : 0.000 ± 0.000
				1 : 0.243 ± 0.176
				2 : 0.000 ± 0.000
				3 : 0.000 ± 0.000
				4 : 0.356 ± 0.356
				5 : 0.266 ± 0.266
	Light on	Control vs hGFAP-ChR2	8 in each group	6 : 1.360 ± 1.001	Two-way repeated measure ANOVA
				7 : 0.000 ± 0.000	Fgroup x time (1,14) = 45.694
				8 : 1.188 ± 0.580	p = 0.000
				9 : 5.143 ± 3.449
				10 : 1.796 ± 0.938
				6 : 8.758 ± 3.955
				7 : 29.860 ± 6.273
				8 : 18.414 ± 7.424
				9 : 32.669 ± 4.929
				10 : 16.521 ± 5.811
	Last light off	Control vs hGFAP-ChR2	8 in each group	11 : 0.039 ± 0.039	Two-way repeated measure ANOVA
				12 : 0.758 ± 0.714	Fgroup x time (1,14) = 7.418
				13 : 0.000 ± 0.000	p = 0.016
				14 : 2.828 ± 2.183
				15 : 1.078 ± 0.717
				11 : 7.800 ± 4.207
				12 : 10.414 ± 3.089
				13 : 12.246 ± 5.725
				14 : 14.155 ± 6.073
				15 : 7.611 ± 3.297
Supplementary figure 6c	Time in closed arms (Dorsal hippocampus)	Control	8 in each group	Off : 284.539 ± 5.266	Two-way repeated measure ANOVA
				On : 257.798 ± 7.834	Fgroup x light (1,14) = 62.284
				Off : 269.541 ± 5.653	p = 0.000
		hGFAP-ChR2		Off : 281.806 ± 6.266
				On : 147.473 ± 11.565
				Off : 176.545 ± 15.313
	First light off	Control vs hGFAP-ChR2			Two-tailed Mann-Whitney U-test
					U= 30.000
					p = 0.832
	Light on	Control vs hGFAP-ChR2			Two-tailed Mann-Whitney U-test
					U= 0.000
					p = 0.001
	Last light off	Control vs hGFAP-ChR2			Two-tailed Mann-Whitney U-test
					U= 0.000
					p = 0.001
Supplementary figure 6e	Time in open arms (Ventral hippocampus)	Control	Control=4	Off : 0.780 ± 0.608	Two-way repeated measure ANOVA
				On : 9.25 ± 5.245	Fgroup x light (1,7) = 5.729
				Off : 16.920± 9.671	p = 0.048
		hGFAP-ChR2	hGFAP-ChR2=5	Off : 3.412 ± 1.904
				On : 79.612 ± 22.280
				Off : 15.126 ± 3.719
	First light off	Control vs hGFAP-ChR2			Two-tailed Mann-Whitney U-test
					U= 6.000
					p = 0.319
	Light on	Control vs hGFAP-ChR2			Two-tailed Mann-Whitney U-test
					U= 1.000
					p = 0.027
	Last light off	Control vs hGFAP-ChR2			Two-tailed Mann-Whitney U-test
					U= 8.000
					p = 0.624
Supplementary figure 6g	Time in center (Ventral hippocampus)	Control	Control=4	Off : 29.563 ± 6.770	Two-way repeated measure ANOVA
				On : 36.203 ± 4.783	Fgroup x light (1,7) = 34.610
				Off : 37.798 ± 6.504	p = 0.001
		hGFAP-ChR2	hGFAP-ChR2=5	Off : 28.750 ± 8.095
				On : 52.412 ± 13.121
				Off : 71.750 ± 11.047
	First light off	Control vs hGFAP-ChR2			Two-tailed Mann-Whitney U-test
					U= 9.000
					p = 0.806
	Light on	Control vs hGFAP-ChR2			Two-tailed Mann-Whitney U-test
					U= 7.000
					p = 0.462
	Last light off	Control vs hGFAP-ChR2			Two-tailed Mann-Whitney U-test
					U= 2.000
					p = 0.050
Supplementary figure 6h	First light off	Control vs hGFAP-ChR2	Control=4	1 : 0.125 ± 0.125	Two-way repeated measure ANOVA
			hGFAP-ChR2=5	2 : 0.000 ± 0.000	Fgroup x time (1,7) = 1.401
				3 : 0.405 ± 0.255	p = 0.275
				4 : 0.250 ± 0.250
				5 : 0.000 ± 0.000
				1 : 1.726 ± 1.037
				2 : 0.438 ± 0.379
				3 : 0.212 ± 0.212
				4 : 0.412 ± 0.412
				5 : 0.624 ± 0.624
	Light on	Control vs hGFAP-ChR2	Control=4	6 : 1.765 ± 1.019	Two-way repeated measure ANOVA
			hGFAP-ChR2=5	7 : 0.000 ± 0.000	Fgroup x time (1,7)= 7.508
				8 : 0.000 ± 0.000	p = 0.029
				9 : 0.328 ± 0.328
				10 : 7.155 ± 4.803
				6 : 12.738 ± 6.802
				7 : 23.976 ± 11.105
				8 : 15.588 ± 5.930
				9 : 13.562 ± 8.334
				10 :13.748± 10.953
	Last light off	Control vs hGFAP-ChR2	Control=4	11 : 1.358 ± 1.178	Two-way repeated measure ANOVA
			hGFAP-ChR2=5	12 : 0.000 ± 0.000	Fgroup x time (1,7)= 1.424
				13 : 2.155 ± 1.354	p = 0.856
				14 : 8.283 ± 5.829
				15 : 5.125 ± 3.668
				11 : 3.514 ± 2.311
				12 : 5.026 ± 2.441
				13 : 3.088 ± 1.897
				14 : 0.314 ± 0.198
				15 : 3.188 ± 1.534
Supplementary figure 6i	Time in closed arm (Ventral hippocampus)	Control	Control=4	Off : 269.655 ± 7.022	Two-way repeated measure ANOVA
				On : 254.548 ± 6.470	Fgroup x light (1,7) = 34.610
				Off : 245.283 ± 14.469	p = 0.001
		hGFAP-ChR2	hGFAP-ChR2=5	Off : 267.838± 8.841
				On : 167.974 ± 20.429
				Off : 213.124 ± 10.772
	First light off	Control vs hGFAP-ChR2			Two-tailed Mann-Whitney U-test
					U= 10.000
					p = 1.000
	Light on	Control vs hGFAP-ChR2			Two-tailed Mann-Whitney U-test
					U= 0.000
					p = 0.014
	Last light off	Control vs hGFAP-ChR2			Two-tailed Mann-Whitney U-test
					U= 5.000
					p = 0.221
Supplementary figure 6j	Speed (Ventral hippocampus)	Control	4	Off : 2.813 ± 0.373	Two-way repeated measure ANOVA
				On : 3.423 ± 0.293	Fgroup x light (1,7)= 1.044
				Off : 2.773 ± 0.183	p = 0.341
		hGFAP-ChR2	5	Off : 2.432 ± 0.435
				On : 4.564 ± 0.910
				Off : 4.176 ± 0.657
Supplementary figure 7b	Distance in center (Dorsal hippocampus)	Control	5	Off : 208.666 ± 34.475	Two-way repeated measure ANOVA
					Fgroup x light (1,9) = 0.981
				On : 268.894 ± 35.716	p = 0.348
				Off : 260.586 ± 36.427
		hGFAP-ChR2	6	Off : 167.998 ± 32.538
				On : 181.382 ± 35.864
				Off : 268.107± 43.091
Supplementary figure 7c	Speed (Dorsal hippocampus)	Control	5	Off : 6.092 ± 0.586	Two-way repeated measure ANOVA
					Fgroup x light (1,9)= 11.940
				On : 6.482 ± 0.709	p = 0.007
				Off : 5.744 ± 0.409
		hGFAP-ChR2	6	Off : 5.502 ± 0.470
				On : 9.645 ± 0.706
				Off : 10.922 ± 0.787
	First light off	Control vs hGFAP-ChR2			Two-tailed Mann-Whitney U-test
					U= 10.500
					p = 0.410
	Light on	Control vs hGFAP-ChR2			Two-tailed Mann-Whitney U-test
					U= 2.000
					p = 0.018
	Last light off	Control vs hGFAP-ChR2			Two-tailed Mann-Whitney U-test
					U= 0.000
					p = 0.006
Supplementary figure 7d	Total distance (Ventral hippocampus)	Control	4	Off : 2211.678 ± 160.196	Two-way repeated measure ANOVA
					Fgroup x light (1,7) = 2.667
				On : 1892.493 ± 111.796	p = 0.146
				Off : 1645.788 ± 57.278
		hGFAP-ChR2	5	Off : 1842.830 ± 305.554
				On : 2619.048 ± 250.522
				Off : 2967.444 ± 532.030
	First light off	Control vs hGFAP-ChR2			Two-tailed Mann-Whitney U-test
					U= 7.000
					p = 0.462
	Light on	Control vs hGFAP-ChR2			Two-tailed Mann-Whitney U-test
					U= 1.000
					p = 0.027
	Last light off	Control vs hGFAP-ChR2			Two-tailed Mann-Whitney U-test
					U= 4.000
					p = 0.142
Supplementary figure 7f	Light on – first light off	Control	4	-302.79 ± 127.471	Two-tailed Mann-Whitney U-test
					U= 2.000
		hGFAP-ChR2	5	648.322 ± 343.176	p = 0.050
	Light on – last light off	Control	4	-505.935 ± 165.367	Two-tailed Mann-Whitney U-test
					U= 3.000
		hGFAP-ChR2	5	1016.868 ± 492.107	p = 0.086
Supplementary figure 7g	Speed (Ventral hippocampus)	Control	4	Off : 7.373 ± 0.536	Two-way repeated measure ANOVA
					Fgroup x light (1,7) = 2.665
				On : 6.308 ± 0.373	p = 0.147
				Off : 5.485 ± 0.192
		hGFAP-ChR2	5	Off : 6.142 ± 1.018
				On : 8.730 ± 0.836
				Off : 9.892 ± 1.774
	First light off	Control vs hGFAP-ChR2			Two-tailed Mann-Whitney U-test
					U= 7.000
					p = 0.462
	Light on	Control vs hGFAP-ChR2			Two-tailed Mann-Whitney U-test
					U= 1.000
					p = 0.027
	Last light off	Control vs hGFAP-ChR2			Two-tailed Mann-Whitney U-test
					U= 4.000
					p = 0.142
Supplementary figure 7h	Distance in center (Ventral hippocampus)	Control	4	Off : 399.205 ± 107.552	Two-way repeated measure ANOVA
					Fgroup x light (1,7) = 1.442
				On : 382.813 ± 52.399	p = 0.269
				Off : 339.248 ± 57.368
		hGFAP-ChR2	6	Off : 214.360 ± 25.878
				On : 342.252 ± 16.748
				Off : 322.106 ± 62.486
Supplementary figure 7i	0-5 min	Control vs hGFAP-ChR2	Control=4	2211.678 ± 160.196 1842.83 ± 305.554	Two-tailed Mann-Whitney U-test
			hGFAP-ChR2=5		U= 7.000
					p = 0.462
	5-10 min			1892.493 ± 111.796 2619.048 ± 250.522	Two-tailed Mann-Whitney U-test
					U= 1.000
					p = 0.027
	10-15 min			1645.788 ± 57.280 2967.444 ± 532.030	Two-tailed Mann-Whitney U-test
					U= 4.000
					p = 0.142
	15-20 min			1639.840 ± 85.194 2145.978 ± 361.100	Two-tailed Mann-Whitney U-test
					U= 7.000
					p = 0.462
	20-25 min			1666.935 ± 170.962 2021.708 ± 282.453	Two-tailed Mann-Whitney U-test
					U= 7.000
					p = 0.462
	25-30 min			1614.863 ± 194.107 1864.568 ± 281.130	Two-tailed Mann-Whitney U-test
					U= 9.000
					p = 0.806
	30-35 min			1460.320 ± 70.030 1657.018 ± 177.908	Two-tailed Mann-Whitney U-test
					U= 8.000
					p = 0.624
	35-40 min			1411.458 ± 229.041 1506.176 ± 193.011	Two-tailed Mann-Whitney U-test
					U= 9.000
					p = 0.806
	40-45 min			1412.383 ± 84.775 1474.006 ± 94.232	Two-tailed Mann-Whitney U-test
					U= 8.000
					p = 0.624
	45-50 min			1475.535 ± 110.848 1331.236 ± 153.540	Two-tailed Mann-Whitney U-test
					U= 7.000
					p = 0.462
	50-55 min			1386.758 ± 121.612 1358.934 ± 107.182	Two-tailed Mann-Whitney U-test
					U= 8.000
					p = 0.624
	55-60 min			1378.143 ± 49.404 1283.770 ± 36.042	Two-tailed Mann-Whitney U-test
					U= 3.000
					p = 0.086
Supplementary figure 8b	Preference (Dorsal hippocampus)	Control	5	75.097 ± 6.463	Two-tailed Mann-Whitney U-test
					U= 7.000
		hGFAP-ChR2	5	67.480 ± 3.520	p = 0.251
Supplementary figure 8c	Preference (Ventral hippocampus)	Control	6	64.597 ± 12.547	Two-tailed Mann-Whitney U-test
					U= 18.000
		hGFAP-ChR2	6	62.121 ± 12.086	p = 1.000
Supplementary figure 8d	RTPP (Dorsal hippocampus)	Control	10		Two-way repeated measure ANOVA
		0~5 min		42.090 ± 10.308	Fgroup x time (1,18) = 0.051
		5~10 min		50.033 ± 6.631	p = 0.824
		10~15 min		51.413 ± 5.764
		15~20 min		55.239 ± 4.409
		hGFAP-ChR2	10
		0~5 min		35.199 ± 8.862
		5~10 min		47.513 ± 6.114
		10~15 min		53.215 ± 5.055
		15~20 min		55.911 ± 3.857
	Preference	Control	10	47.043 ± 5.629	Two-tailed Mann-Whitney U-test
					U= 50.000
		hGFAP-ChR2	10	47.789 ± 3.952	p = 1.000
Supplementary figure 8e	RTPP (Ventral hippocampus)	Control	10		Two-way repeated measure ANOVA
		0~5 min		24.005 ± 7.524	Fgroup x time (1,18) = 3.442
		5~10 min		40.072 ± 5.919	p = 0.080
		10~15 min		47.636 ± 7.312
		15~20 min		43.487 ± 5.732
		hGFAP-ChR2	10
		0~5 min		48.301 ± 10.558
		5~10 min		62.073 ± 7.232
		10~15 min		55.903 ± 8.051
		15~20 min		50.051 ± 4.463
	Preference	Control	10	38.038 ± 8.96	Two-tailed Mann-Whitney U-test
					U= 34.000
		hGFAP-ChR2	10	52.81 ± 6.660	p = 0.226
Supplementary figure 9b	c-Fos (dorsal CA1) quantification	Control	4	3.541 ± 2.448	Two-tailed Mann-Whitney U-test
					U= 0.000
		hGFAP-ChR2	7	36.089 ± 2.110	p = 0.008
	c-Fos (dorsal CA3) quantification	Control	4	5.73 ± 0.992	Two-tailed Mann-Whitney U-test
					U= 0.000
		hGFAP-ChR2	7	39.010 ± 3.819	p = 0.008
	c-Fos (ventral DG) quantification	Control	3	1.723 ± 0.415	Two-tailed Mann-Whitney U-test
					U= 0.000
		hGFAP-ChR2	3	108.453 ± 10.449	p = 0.050
	c-Fos (ventral CA1) quantification	Control	3	5.953 ± 1.253	Two-tailed Mann-Whitney U-test
					U= 0.000
		hGFAP-ChR2	3	34.049 ± 0.811	p = 0.046
	c-Fos (ventral CA3) quantification	Control	3	5.640 ± 1.436	Two-tailed Mann-Whitney U-test
					U= 0.000
		hGFAP-ChR2	3	56.922 ± 14.463	p = 0.050
	c-Fos (Dorsal DG) quantification	Control	3	3.760 ± 0.814	Two-tailed Mann-Whitney U-test
					U= 0.000
		hGFAP-ChR2	4	94.881 ± 11.480	p = 0.032
	c-Fos (Dorsal CA1) quantification	Control	3	4.622 ± 1.097	Two-tailed Mann-Whitney U-test
					U= 0.000
		hGFAP-ChR2	4	25.909 ± 1.972	p = 0.032
	c-Fos (Dorsal Ca3) quantification	Control	3	4.700 ± 1.865	Two-tailed Mann-Whitney U-test
					U= 0.000
		hGFAP-ChR2	4	28.553 ± 60.143	p = 0.034
	c-Fos (Ventral DG) quantification	Control	3	3.956 ± 0.063	Two-tailed Mann-Whitney U-test
					U= 0.000
		hGFAP-ChR2	4	102.597 ± 8.392	p = 0.034
	c-Fos (Ventral CA1) quantification	Control	3	4.426 ± 1.515	Two-tailed Mann-Whitney U-test
					U= 0.000
		hGFAP-ChR2	4	31.784 ± 5.309	p = 0.034
	c-Fos (Ventral Ca3) quantification	Control	3	2.428 ± 1.771	Two-tailed Mann-Whitney U-test
					U= 0.000
		hGFAP-ChR2	4	58.633 ± 2.151	p = 0.034
Supplementary figure 10a	sEPSC Frequency	Pre	7	2.615 ± 0.264	Paired t- test
					t = -3.700
		Light	7	7.020 ± 1.286	df = 6
					p = 0.010
	Cumulative probability_Frequency	Pre vs Light	416 vs 361		Two-Sample Kolmogorov–Smirnov Test
					Z = 3.374
					p = 0.000
	sEPSC_Amplitude	Pre	7	23.061 ± 1.244	Paired t- test
					t = -0.512
		Light	7	23.273 ± 1.461	df = 6
					p = 0.627
	Cumulative probability_ Amplitude	Pre vs Light	416 vs 361		Two-Sample Kolmogorov–Smirnov Test
					Z = 0.669
					p = 0.761
Supplementary figure 10c	sEPSC_Frequency	Pre	8	2.263 ± 0.248	Paired t- test
					t = -5.462
		Light	8	5.833 ± 0.800	df = 7
					p = 0.001
	Cumulative probability_ Frequency	Pre vs Light	668 vs 876		Two-Sample Kolmogorov–Smirnov Test
					Z = 7.035
					p = 0.000
	sEPSC_Amplitude	Pre	8	23.364 ± 1.610	Paired t- test
					t = -0.291
		Light	8	23.513 ± 1.830	df = 7
					p = 0.779
	Cumulative probability_ Amplitude	Pre vs Light	668 vs 876		Two-Sample Kolmogorov–Smirnov Test
					Z = 0.794
					p = 0.554
Supplementary figure 10e	Pre vs Light_Frequency	Pre	10	2.297 ± 0.231	Paired t- test
					t = -3.719
		Light	10	3.788 ± 3.174	df = 9
					p = 0.005
	Cumulative probability_ Frequency	Pre vs Light	790 vs 805		Two-Sample Kolmogorov–Smirnov Test
					Z = 1.372
					p = 0.046
	Pre vs Light_Amplitude	Pre	10	16.158 ± 0.920	Paired t- test
					t = -0.602
		Post	10	16.339 ± 1.004	df = 9
					p = 0.562
	Cumulative probability_ Amplitude	Pre vs Light	790 vs 805		Two-Sample Kolmogorov–Smirnov Test
					Z = 0.222
					p = 1.000
Supplementary figure 10g	sEPSC_Frequency	Pre (1)	15	2.175 ± 0.163	One-way ANOVA
					F (2,44) = 16.525
		Light 1 (2)	15	6.443 ± 0.568	p = 0.000
					Bonferroni
					1 vs 2 p = 0.000
		Light 2 (3)	15	5.914 ± 0.796	1 vs 3 p = 0.000
					2 vs 3 p = 1.000
	Cumulative probability_Frequency	Pre (1)	1223		Two-Sample Kolmogorov–Smirnov Test
					1 vs 2
					Z = 8.073
		Light 1 (2)	1270		p = 0.000
					1 vs 3
					Z = 13.014
					p = 0.000
		Light 2 (3)	905		2 vs 3
					Z = 6.650
					p = 0.000
	sEPSC_Amplitude	Pre (1)	15	23.170 ± 0.849	One-way ANOVA
		Light 1 (2)	15	23.059 ± 0.766	F (2,44) = 0.016
		Light 2 (3)	15	22.975 ± 0.723	p = 0.984
	Cumulative probability_ Amplitude	Pre (1)	1223		Two-Sample Kolmogorov–Smirnov Test
					1 vs 2
					Z = 1.179
		Light 1 (2)	1270		p = 0.124
					1 vs 3
					Z = 7.012
					p = 0.000
		Light 2 (3)	905		2 vs 3
					Z = 7.794
					p = 0.000
Supplementary figure 11b	Threshold to induce AP_Control	No light	6	1.000 ± 0.000	Paired t- test
					t = 1.233
		Light	6	0.970 ± 0.059	df = 5
					p = 0.273
	Threshold to induce AP_hGFAP-ChR2	No light	7	1.000 ± 0.000	Paired t- test
					t = 2.837
		Light	7	0.831 ± 0.060	df = 6
					p = 0.030
Supplementary figure 11c	Excitability (Hz)_Control	No light	6	20.708 ± 3.026	Paired t- test
					t = 0.000
		Light	6	20.708 ± 2.981	df = 5
					p = 1.000
	Excitability (Hz)_hGFAP-ChR2	No light	7	19.750 ± 2.696	Paired t- test
					t = 0.498
		Light	7	22.000 ± 2.916	df = 6
					p = 0.636
Supplementary figure 11f	Inward current	K+ (5mM)	10	71.963 ± 8.164	One-way ANOVA
		_first step (1)			F (2,29) = 7.508
					p = 0.003
		K+ (7mM)	10	155.694 ± 26.692	Bonferroni
		_Second step (2)			1 vs 2 p = 0.005
					1 vs 3 p = 1.000
		K+ (5mM)	10	77.052 ± 10.070	2 vs 3 p = 0.009
		_Third step (3)
Supplementary figure 11g	sEPSC Frequency	K+ (5mM)	10	2.051 ± 0.251	One-way ANOVA
		_first step (1)			F (2,29) = 0.569
		K+ (7mM)	10	2.426 ± 0.333	p = 0.573
		_Second step (2)
		K+ (5mM)	10	2.092 ± 0.155
		_Third step (3)
	Cumulative probability_Frequency	K+ (5mM)	830		Two-Sample Kolmogorov–Smirnov Test
		_first step (1)			1 vs 2
					Z = 0.178
		K+ (7mM)	911		p = 1.000
		_Second step (2)			1 vs 3
					Z = 0.296
					p = 1.000
		K+ (5mM)	1001		2 vs 3
		_Third step (3)			Z = 0.344
					p = 1.000
	sEPSC Amplitude	K+ (5mM)	10	21.550 ± 1.062	One-way ANOVA
		_first step (1)			F (2,29) = 0.040
		K+ (7mM)	10	21.826 ± 1.062	p = 0.961
		_Second step (2)
		K+ (5mM)	10	21.985 ± 1.192
		_Third step (3)
	Cumulative probability_Amplitude	K+ (5mM)	830		Two-Sample Kolmogorov–Smirnov Test
		_first step (1)			1 vs 2
					Z = 0.985
		K+ (7mM)	911		p = 0.287
		_Second step (2)			1 vs 3
					Z = 1.109
					p = 0.171
		K+ (5mM)	1001		2 vs 3
		_Third step (3)			Z = 0.924
					p = 0.360
Supplementary figure 11i	Inward current	K+ (5mM)	11	100.000 ± 0.000	One-way ANOVA
		_first step (1)			F (2,30) = 5.512
					p = 0.009
		K+ (9mM)	11	247.489 ± 35.168	Bonferroni
		_Second step (2)			1 vs 2 p = 0.016
					1 vs 3 p = 0.010
		K+ (5mM)	11	234.452 ± 48.903	2 vs 3 p = 0.793
		_Third step (3)
Supplementary figure 11j	sEPSC Frequency	K+ (5mM)	11	2.237 ± 0.259	One-way ANOVA
		_first step (1)			F (2,30) = 4.494
					p = 0.020
		K+ (9mM)	11	5.194 ± 0.964	Bonferroni
		_Second step (2)			1 vs 2 p = 0.016
					1 vs 3 p = 0.324
		K+ (5mM)	11	3.874 ± 0.685	2 vs 3 p=0.575
		_Third step (3)
	Cumulative probability_Frequency	K+ (5mM)	356		Two-Sample Kolmogorov–Smirnov Test
		_first step (1)			1 vs 2
					Z = 3.225
		K+ (9mM)	605		p = 0.000
		_Second step (2)			1 vs 3
					Z = 1.305
		K+ (5mM)	441		p = 0.066
		_Third step (3)			2 vs 3
					Z = 2.209
					p = 0.000
	sEPSC Amplitude	K+ (5mM)	11	24.677 ± 1.444	One-way ANOVA
		_first step (1)			F (2,29) = 3.205
					p = 0.055
		K+ (9mM)	11	30.206 ± 2.011	Bonferroni
		_Second step (2)			1 vs 2 p = 0.055
					1 vs 3 p = 1.000
		K+ (5mM)	11	26.617 ± 0.965	2 vs 3 p = 0.347
		_Third step (3)
	Cumulative probability_amplitude	K+ (5mM)	356		Two-Sample Kolmogorov–Smirnov Test
		_first step (1)			1 vs 2
					Z = 1.844
		K+ (9mM)	605		p = 0.002
		_Second step (2)			1 vs 3
					Z = 1.115
					p = 0.167
		K+ (5mM)	441		2 vs 3
		_Third step (3)			Z = 1.254
					p = 0.086
Supplementary figure 12a	ATP (Hippocampus)	Control	2	0.378 ± 0.162	Student’s t-test
					t = -25.032
		hGFAP-ChR2	2	4.460 ± 0.140	df = 2
					p = 0.02
	ATP (Cortex)	Control	2	0.246 ± 0.046	Independent two sample t-test
					t = -30.331
		hGFAP-ChR2	2	3.102 ± 0.082	df = 2
					p = 0.001
Supplementary figure 12b	Glutamate	Control	4	4.177 ± 0.460	Independent two sample t-test
					t = -2.281
		hGFAP-ChR2	4	7.707 ± 2.955	df = 6
					p = 0.063
Supplementary figure 12c	D-serine	Control	3	73.070 ± 55.295	Independent two sample t-test
					t = -0.848
		hGFAP-ChR2	3	164.674 ± 92.843	df = 4
					p = 0.444
	DL-serine	Control	3	297.023 ± 32.338	Independent two sample t-test
					t = -0.105
		hGFAP-ChR2	3	306.939 ± 88.860	df = 4
					p = 0.922
Supplementary figure 12d	Time in closed arms	Pre	5	Off(1) : 296.626 ± 2.570	One-way ANOVA F(2,14) = 9.006
				On(2) : 194.160 ± 28.187	p = 0.004
				Off(3) : 255.000 ± 9.138	Post hoc _
					LSD
					1 vs 2, p = 0.001
					1 vs 3, p = 0.112
					2 vs 3, p = 0.028
		PPADS	5	Off(1) : 299.800 ± 0.185	One-way ANOVA F(2,14) = 53.770
				On(2) : 249.038 ± 3.779	p = 0.000
				Off(3) : 286.864 ± 4.951	Post hoc _
					LSD
					1 vs 2, p = 0.000
					1 vs 3, p = 0.026
					2 vs 3, p = 0.000
		Post	5	Off(1) : 292.664 ± 3.502	One-way ANOVA F(2,14) = 5.965
				On(2) : 222.878 ± 19.071	p = 0.016
				Off(3) : 235.250 ± 17.926	Post hoc _
					LSD
					1 vs 2, p = 0.007
					1 vs 3, p = 0.021
					2 vs 3, p = 0.577
Supplementary figure 12f & i	1 VS 2	First light off	4	1793.578 ± 257.287	Paired t-test
		0 ~ 5 min (1)			t = -6.488
		Light on		3053.418 ± 235.850	df = 3
		5 ~ 10min (2)			p = 0.007
	1 VS 3	10 min ~ 15 min (3)		3188.200 ± 282.995	Paired t-test
					t = -11.777
					df = 3
					p = 0.001
	1 VS 4	15 ~ 20min (4)		2196.545 ± 355.870	Paired t-test
					t = -2.911
					df = 3
					p = 0.062
	1 VS 5	20 min ~ 25 min (5)		2122.162 ± 356.656	Paired t-test
					t = -2.160
					df = 3
					p = 0.120
	1 VS 6	25 min ~ 30 min (6)		1788.830 ± 324.078	Paired t-test
					t = 0.047
					df = 3
					p = 0.966
Supplementary figure 12g	1 VS 2	First light off	4	139.883 ± 39.878	Paired t-test
		0 ~ 5 min (1)			t = -3.250
		Light on		444.123 ± 92.545	df = 3
		5 ~ 10min (2)			p = 0.047
	1 VS 3	10 min ~ 15 min (3)		263.820 ± 35.785	Paired t-test
					t = -3.099
					df = 3
					p = 0.053
Supplementary figure 12h	1 VS 2	First light off	4	5.980 ± 0.859	Paired t-test
		0 ~ 5 min (1)			t = -6.471
		Light on		10.180 ± 0.785	df = 3
		5 ~ 10min (2)			p = 0.007
	1 VS 3	10 min ~ 15 min (3)		10.628 ± 0.944	Paired t-test
					t = -11.701
					df = 3
					p = 0.001
