# Supplementary material for: Hippocampal astrocytes modulate anxiety-like behavior
Source: Nat Commun. 2022 Nov 7;13:6536. doi: 10.1038/s41467-022-34201-z (PMC9640657; doi:10.1038/s41467-022-34201-z)
Supplement: Supplementary file 6 — Source Data [file 41467_2022_34201_MOESM6_ESM.xlsx]

## Sheet: Figure 1
Figure 1	g	Ca2+ events number of peak (/sec)		1	2	3	4	5	6	7	8	9	10	11	12	13	14	15	16	17	18	19	20	21	22	23	24	25	26	27	28	29	30	31	32	33	34	35	36	37	38	39	40	41	42	43	44	45	46
			center	0	0	0	1.33333	1.33333	1.33333	0	1.33333	0	0	1.33333	2.66667	1.33333	1.33333	1.33333	1.33333	1.33333	2.66667	0	1.33333	0	1.33333	2.22222	3.7037	0	0	2.22222	0	2.96296	2.96296	1.48148	3.7037	0.425532	2.12766	0.851064	1.2766	1.70213	1.2766	1.2766	2.55319	1.70213	0.851064	2.66667	2.66667	1.33333	2.66667
			corner	0	0	0	0	0	0	0	0	0	0	0	0	1.81818	0	0	1.81818	0	0	0	0	0	0	1.42857	0	1.42857	1.42857	0.952381	0.952381	0	1.42857	0	0.952381	0.512821	0.512821	0.512821	1.53846	2.05128	1.02564	0.512821	1.53846	2.5641	2.05128	0.322581	0	0.967742	0.967742
			closed	0.307692	0.923077	1.23077	0.307692	1.23077	1.23077	1.23077	0.307692	0.923077	0.615385	1.84615	0.307692	1.84615	0.615385	2.15385	2.76923	0.923077	1.53846	1.23077	0.307692	0.615385	0.923077	0.634921	0.952381	1.26984	1.26984	0.952381	2.53968	0.31746	1.5873	0	0.952381	0	2.89855	2.02899	2.6087	0.57971	0.289855	2.02899	0	0.289855	0.289855	0.533333	0.8	0	1.06667
	i	Closed → Center		Cell number
			Pre - responsive cell	19
			Post - responsive cell	78
			Non-response	32
		Closed → Corner		Cell number
			Pre - responsive cell	8
			Post - responsive cell	22
			Non-response	99
[truncated: 41 more columns]

## Sheet: Figure 2
Figure 2	b	EYFP+ of GFAP+ S100ß+ cells (%)		1	2	3	4	5	6	7	8	9
			Wild type	0	0	0	0	0
			ChR2	64.7058	75.8588	70.9995	80.9493	81.2798	44.0443	85.7454	84.5439	83.5924
	f	Ca2+ response in acute hippocampal slice		1	2	3	4	5	6	7	8	9	10	11	12	13	14	15	16	17	18	19	20	21	22	23	24	25	26	27	28	29	30	31	32	33	34	35	36	37	38	39	40	41	42	43	44	45	46
			mean	0.422159	0.381688	0.391306	0.375568	0.392351	0.374043	0.39079	0.355559	0.321833	0.424422	0.391271	0.394298	0.353398	0.35731	0.398118	0.408703	0.386336	0.358581	0.437824	0.38054	0.438153	0.448316	0.444946	0.402412	0.450833	0.436495	0.387791	0.471942	0.429002	0.379143	0.473477	0.425779	0.406924	0.384051	0.423942	0.460245	0.455504	0.44832	0.486611	0.434112	0.430635	0.414502	0.420142	0.443401	0.4365	0.48702
			SE	0.214655	0.199338	0.247886	0.16586	0.203534	0.195899	0.220246	0.204696	0.194609	0.194531	0.15736	0.193003	0.195357	0.166107	0.173676	0.211211	0.210856	0.208526	0.183752	0.211195	0.179875	0.20004	0.217785	0.17177	0.225577	0.167789	0.186198	0.232991	0.201902	0.240934	0.212529	0.234607	0.195965	0.17445	0.182747	0.158241	0.189146	0.163347	0.219177	0.181484	0.185922	0.19086	0.197269	0.232393	0.184665	0.194619
[truncated: 981 more columns]

## Sheet: Figure 3
Figure 3	c	Elevated plus maze			1	2	3	4	5	6	7	8
		Time in open arms	Light off	Control	0	0.87	1.88	1.69	0	0	0	0
		Dorsal hippocampus		hGFAP-ChR2	0.31	0	1.44	0.19	0	0	4.97	0
			Light on	Control	11.37	18.62	31.63	7.25	0	0	2.69	4.31
				hGFAP-ChR2	126.88	137.69	144	41.19	106.63	87.87	62.77	142.75
			Light off	Control	22.88	0	0.31	0	3.94	2	2.75	5.75
				hGFAP-ChR2	55.81	30.31	4.31	22.44	160	63.25	18.75	62.94
	d	Elevated plus maze			1	2	3	4	5	6	7	8
		Time in center	Light off	Control	10.5	30.69	16.75	37.25	22.19	0	0	1.88
		Dorsal hippocampus		hGFAP-ChR2	19.56	0.87	50	24.25	26.81	0	17.12	0
			Light on	Control	29.38	55.5	18.88	31.75	40.5	10.06	24.37	21.5
				hGFAP-ChR2	57.56	18.31	41.37	55.31	55.19	48.56	56.38	37.75
			Light off	Control	14.44	7.37	36.62	56.56	28.87	11.31	17.31	33.56
				hGFAP-ChR2	64.06	66.5	91.25	91.75	63.5	55.75	66.95	70.06
	e	Elevated plus maze			1	2	3	4	5	6	7	8
		Speed	Light off	Control	2.57	2.76	1.98	1.95	2.53	1.32	1.39	1.31
		Dorsal hippocampus		hGFAP-ChR2	1.97	1.41	3.7	1.84	2.63	1.26	1.86	0.9
			Light on	Control	2.61	3.54	2.33	2.68	3.6	1.76	2.97	1.53
				hGFAP-ChR2	4.75	3.43	4.82	4.84	3.13	3.54	3.23	3.78
			Light off	Control	2.42	2.34	2.48	2.61	2.71	1.97	2.39	2.01
				hGFAP-ChR2	6.14	5.69	6.36	7.44	4.32	5.89	5.76	5.13
	g	Open field test			1	2	3	4	5	6
		Total distance	Light off	Control	1696	2046.34	1380.87	1628.54	2389.35
		Dorsal hippocampus		hGFAP-ChR2	1380.67	1599.96	1421.95	1734.1	1465.12	2302.83
			Light on	Control	1524.7	2346.18	1407.41	1974.31	2471.36
				hGFAP-ChR2	2627.15	2699.14	2911.73	3523.92	2156.44	3436.89
			Light off	Control	1709.35	1848.57	1315.26	1680.52	2063.13
				hGFAP-ChR2	2915.92	3205	2405.74	3336.65	3866.48	3931.28
	h	Open field test			1	2	3	4	5	6
		Differences	Light on – first light off	Control	-171.3	299.84	26.54	345.77	82.01
		Dorsal hippocampus		hGFAP-ChR2	1246.48	1099.18	1489.78	1789.82	691.32	1134.06
			Light on – last light off	Control	13.35	-197.77	-65.61	51.98	-326.22
				hGFAP-ChR2	1535.25	1605.04	983.79	1602.55	2401.36	1628.45
	i	Open field test			1	2	3	4	5	6
		Total distance	0-5 min	Control	1696	2046.34	1380.87	1628.54	2389.35
		Dorsal hippocampus		hGFAP-ChR2	1380.67	1599.96	1421.95	1734.1	1465.12	2302.83
			5-10 min	Control	1524.7	2346.18	1407.41	1974.31	2471.36
				hGFAP-ChR2	2627.15	2699.14	2911.73	3523.92	2156.44	3436.89
			10-15 min	Control	1709.35	1848.57	1315.26	1680.52	2063.13
				hGFAP-ChR2	2915.92	3205	2405.74	3336.65	3866.48	3931.28
			15-20 min	Control	1757.45	1414.7	1278.36	1464.48	2173.65
				hGFAP-ChR2	2463.19	1895.66	1352.98	2797.88	3246.04	3010.44
			20-25 min	Control	1717.35	1702.85	1487.89	1295.63	2678.42
				hGFAP-ChR2	2032.62	1382.69	1116.57	2370.88	2619.6	2423.54
			25-30 min	Control	1767.76	1792.66	941.17	1539.34	2164.03
				hGFAP-ChR2	1952.85	1254.29	1261.73	1691.16	2522.83	2494.15
			30-35 min	Control	2433.87	1894.34	1581.88	1581.53	2345.84
				hGFAP-ChR2	1458.19	1188.24	886.05	1490.66	2354.51	2137.87
			35-40 min	Control	2046.53	1526.6	1109.66	1122.43	2193.65
				hGFAP-ChR2	1225.38	1135.98	1102.38	1340.62	2011.3	2146.54
			40-45 min	Control	1875.05	1567.04	1245.21	1101.88	1697.06
				hGFAP-ChR2	1429.2	1107.71	888.33	1048.99	1755.73	2117.83
			45-50 min	Control	1296.01	1703.1	1304.24	864.12	1864.08
				hGFAP-ChR2	1186.38	1069.07	659.21	1220.87	1454.33	1297.22
			50-55 min	Control	1470.91	1574.26	1024.5	920.83	1939.02
				hGFAP-ChR2	375.53	1036.31	1171.76	1124.72	1328.88	1929.34
			55-60 min	Control	1335.58	1479.97	1125.1	667.84	1829.4
				hGFAP-ChR2	1415.78	1100.94	1097.57	953.47	1078.24	1381.15

## Sheet: Figure 4
Figure 4	b	Number of c-Fos positive cells			1	2	3	4	5	6	7
		Dorsal implant	Dorsal DG	Control	7.20667	7.52	6.345	1.9975
				hGFAP-ChR2	130.817	139.12	133.793	139.825	107.395	113.975	147.972
	e	sEPSC			1	2	3	4	5	6	7	8	9	10	11	12	13	14	15
		Frequency	Control	Pre	1.45123	0.790238	2.10817	2.19211	1.25634	2.01162	0.949528	1.59142	1.36549	1.45269	1.43209	1.37413
				Light	1.37814	1.7715	1.20802	0.81106	1.76402	1.42305	2.21924	2.76398	1.47126	1.14494	0.16889	1.3637
			hGFAP-ChR2	Pre	0.953386	1.21944	1.11539	1.82286	4.29542	0.129531	0.842951	1.17261	1.03169	2.3877	0.59302	0.676912	3.19299	2.3975	0.134014
				Light	8.04887	2.0545	2.95603	5.1924	6.85641	4.2827	1.11929	5.58935	2.48394	3.3183	8.20986	2.69253	2.42245	5.47342	7.21256
					1	2	3	4	5	6	7	8	9	10	11	12	13	14	15
		Amplitude	Control	Pre	17.2323	14.4673	13.5445	16.4385	15.3819	24.5063	17.9047	22.3519	17.5207	20.2727	16.8993	17.2193
				Light	14.5835	15.9674	18.0139	22.319	15.208	22.3505	18.6064	16.0727	17.6618	17.4801	24.6816	22.5443
			hGFAP-ChR2	Pre	22.4395	18.2964	14.4209	15.3943	13.2954	15.3561	20.7654	17.4374	16.6693	22.383	14.4751	13.9785	15.2948	18.9478	21.4367
				Light	19.3576	18.5809	17.2325	16.9938	17.9552	16.3922	15.3847	20.0834	18.2317	13.6147	21.219	17.5795	13.7553	14.489	30.4952
					10	20	30	40	50	60	70	80	90	100	110	120	130	140	150	160	170	180	190	200	210	220	230	240	250	260	270	280	290	300	310	320	330	340	350	360	370	380	390	400	410	420	430	440	450
	f	# of EPSC event	Control	mean	8	9	9	7.66667	7.33333	7	6.33333	9.33333	9	9	6.33333	9.66667	11.6667	8.66667	5	6	7.33333	4	6	6	4.66667	5.66667	5.33333	6.66667	3	6.33333	5.33333	5	2	5.33333	5.33333	5.33333	4	5	6.66667	4.33333	5.33333	6.33333	4.33333	6	5	6.33333	6.33333	6	7.66667
				SE	6.1101	7.54983	7.0946	6.69162	4.33333	3.51188	3.75648	2.4037	1.52753	2.64575	2.02759	3.1798	5.84047	3.4801	2.08167	2.08167	1.66667	1.73205	1.73205	1	0.881917	1.45297	0.333333	0.333333	1.73205	2.18581	1.76383	1	0.57735	1.45297	1.66667	1.45297	2.08167	0	2.4037	2.4037	1.20185	1.85592	1.45297	1.1547	1.52753	1.66667	1.20185	2.64575	2.02759
			hGFAP-ChR2	mean	5.71429	7.28571	6.42857	4.57143	4.85714	6.14286	6.28571	7.85714	7.42857	8.14286	4.71429	6.57143	7.42857	6.57143	5.71429	6.85714	8	10.8571	13.1429	21.7143	26	22.5714	18	18.7143	19.1429	17.7143	17.1429	16.7143	16.5714	17.1429	13.8333	19.5	13.6667	14.1667	15.6667	14	14.3333	15.8333	11.5	11.8333	12.6667	15.1667	10.1667	11.6667	10.6667
				SE	1.10657	0.865043	1.23167	0.947607	0.911006	1.42141	1.82201	2.5112	2.72429	1.4869	0.918443	1.98635	0.84112	1.82388	0.808122	1.29887	1.43095	3.28364	5.48777	6.01472	6.8626	5.92355	4.24264	5.89881	6.02546	5.53652	5.61642	4.6584	5.01359	5.25279	2.89156	5.25198	3.82681	4.1906	3.02948	3.64234	3.82681	0.872417	3.04138	1.97343	3.08401	3.56293	2.24227	2.67914	2.6289
[truncated: 16 more columns]

## Sheet: Figure 5
Figure 5	a	ATP release			1	2	3	4	5	6	7	8
			Primary cells	Control	0.749993	1.11508	1.17486	0.960069	1.36163	0.500281	1.04152	1.09657
				hGFAP-ChR2	1.92229	1.77382	2.39583	1.18881	2.22001	1.75171	1.40753	1.69767
	b	ATP release			1	2	3	4	5	6	7	8	9	10	11
			Hippocampal slice	Control	1.22492	1.15042	0.6246	0.915104	1.08468	0.91859	1.08226
				hGFAP-ChR2	1.37255	1.57285	0.89321	1.62199	0.972165	1.62251	1.09675	1.6213	1.01149	1.55953	1.56063
	d	sEPSC		1	2	3	4	5	6	7	8	9	10	11	12
		Frequency	ATP 0μM	4.32599	3.32319	3.54335	2.2843	2.35862	2.47995	2.7231	4.12894	2.95739	1.19284	2.0489	4.112
			ATP 100μM	6.7587	5.1708	4.54405	4.12664	3.08357	3.09461	5.95073	6.18293	3.11921	3.2954	3.19204	5.18239
			ATP 0μM	4.11184	2.55444	3.64995	2.49294	2.99482	2.11151	3.08124	5.30489	2.58395	1.92383	2.41903	4.19393
				1	2	3	4	5	6	7	8	9	10	11	12
		Amplitude	ATP 0μM	12.5092	7.07424	15.0294	8.99379	11.8412	9.43392	10.167	11.2939	13.2849	12.2894	14.284	10.915
			ATP 100μM	12.9704	6.25252	10.4432	9.05798	11.2896	9.17853	11.4181	7.28395	10.2859	11.2996	14.2959	10.2854
			ATP 0μM	12.3396	6.48059	11.2885	9.73115	10.9386	7.39433	13.294	9.29502	12.294	10.2996	14.2949	9.9244
	f	sEPSC			1	2	3	4	5	6	7	8	9	10	11	12	13	14	15	16	17	18
		Frequency	Light off	Vehicle	4.22378	1.7186	2.22238	2.52279	1.42434	1.86494	1.68155	0.852453	1.14259	1.86433	2.43857	1.29544	0.684726	1.3758	2.38576	2.41858	2.30107	2.59965
				PPADS	1.72598	1.24941	1.38435	2.18303	1.06929	3.31458	0.669192	1.58396	0.783658	2.48674	3.68362	1.65895	2.67384	1.41768	3.23708
			Light on	Vehicle	14.3774	2.95021	3.54704	10.7525	2.96045	5.21235	5.60231	2.06441	4.54834	3.42927	6.48276	5.32675	2.3858	1.68574	9.58462	4.58399	3.82938	3.77855
				PPADS	1.89963	1.18589	1.91185	0.500979	0.331986	4.62317	2.08648	2.18565	5.34873	5.28475	2.38577	3.58172	3.27464	1.32086	7.97463
			Light off	Vehicle	2.15776	1.34344	1.80546	7.48809	1.2722	2.3975	0.931218	4.93453	1.95692	1.68479	2.38249	1.486	1.28457	2.38574	1.38482	2.48587	2.76796	1.54004
				PPADS	1.72062	1.07064	2.14652	3.4552	0.203456	3.08004	0.579891	0.574626	1.23785	1.28758	0.684724	2.35799	2.38574	2.48373	4.08566
		Amplitude			1	2	3	4	5	6	7	8	9	10	11	12	13	14	15	16	17	18
			Light off	Vehicle	18.484	22.594	23.944	19.5835	19.3499	20.295	22.2219	21.2953	23.3921	19.2959	22.294	25.2938	22.2919	17.2938	22.2291	20.493	25.3948	22.2939
				PPADS	17.2948	15.2948	23.2939	20.2939	27.1929	22.2399	21.2938	22.2943	15.2929	22.2383	26.2938	22.2294	19.5838	19.8626	21.7075
			Light off	Vehicle	30.3846	21.0676	27.9612	26.8771	18.2807	22.2388	26.29	19.7051	24.3416	17.8363	22.3929	18.2199	15.2939	23.2958	22.294	26.2939	20.2992	15.2938
				PPADS	21.1531	28.0039	20.9467	22.1672	22.1046	33.1671	20.395	20.5489	21.4827	20.5939	19.2875	18.4838	21.483	22.5886	24.5908
			Light on	Vehicle	22.2938	26.9385	21.2999	22.2939	21.2985	18.2958	26.3949	22.2939	24.4111	23.2949	22.2939	17.2984	21.2499	18.4828	19.2857	21.5896	19.5859	27.6959
				PPADS	21.3531	28.6104	20.5171	34.3713	16.4146	28.0144	20.9309	21.584	20.2876	19.2868	20.3858	19.8463	18.4983	25.7613	21.2571

## Sheet: Figure 6
Figure 6	c	Time in open arms			1	2	3	4	5
			Pre	Light off	0	0	0	0.44	0
				Light on	107.81	58.81	11.75	36.94	15.06
				Lingt off	3.87	0	0	0	3
			PPADS	Light off	0	0	0	0	0
				Light on	4.69	2.81	0	29.81	19.06
				Lingt off	0	4.75	0	2.69	0
			Pre	Light off	3.19	0	0	0	0
				Light on	117.94	57.06	1.31	11	3.44
				Lingt off	21.63	0.87	76.06	4.06	0.63
	d	Time in center			1	2	3	4	5
			Pre	Light off	0.31	0	0	12.94	3.19
				Light on	54.75	30.06	47.69	33	40.31
				Lingt off	60.06	15.12	45.94	36.44	60.56
			PPADS	Light off	0.06	0	0	0.94	0
				Light on	36	43	51.25	33.13	35.06
				Lingt off	11.62	24.81	16.94	4.87	0
			Pre	Light off	14.31	0	13.31	0.31	5.56
				Light on	29.13	16.69	67.75	54.12	27.19
				Lingt off	37.31	55.44	57.5	40.44	29.81
	e	Speed			1	2	3	4	5
			Pre	Light off	0.96	1.3	2	1.84	1.08
				Light on	3.19	2.65	4.16	3.72	3.83
				Lingt off	4.14	2.56	6.08	4.93	4.06
			PPADS	Light off	1.58	0.97	1.87	1.82	0.98
				Light on	4.39	4.47	6.59	7.09	2.88
				Lingt off	1.82	3.63	4.34	2.17	0.85
			Pre	Light off	1.78	1.15	4.17	1.43	1.63
				Light on	4.74	4.29	4.25	6.78	4.66
				Lingt off	4.99	5.64	6.22	5.43	4.56

## Sheet: Supplementary figure 1
Supplementary figure 1	b			1	2	3	4
			Number of astrocyte	42.4167	48.6667	45.1667	44.9167
			Number of GCaMP+ astrocyte	13.75	25	14.1667	14.5
			Percentage of GCaMP6s-expressing astrocytes	32.5444	51.4838	30.846	31.587
	e	Time in zone		1	2	3	4	5	6
			Center	81.6	71.7143	112.714	47.5714	80	96
			Closed or corner	142.871	146.941	130.059	156.882	143.529	136.941

## Sheet: Supplementary figure 3
Supplementary figure 3	c	Ca2+ events number of peak (/m)		1	2	3	4	5	6	7	8	9	10	11	12	13	14
			Near-center	6.66667	10	10	10	6.66667	3.33333	3.33333	13.3333	13.3333	10	6.66667	10	3.33333	13.3333
			Near-corner	2.22222	4.44444	8.88889	4.44444	2.22222	4.44444	4.44444	2.22222	0	2.22222	0	0	2.22222	2.22222

## Sheet: Supplementary figure 4
Supplementary figure 4	c	Ca2+ events of peak (/sec)		1	2	3	4	5	6	7	8	9	10	11	12	13	14	15	16	17	18	19	20	21	22	23	24	25	26	27	28	29	30	31	32	33	34	35	36	37	38	39	40	41	42	43	44	45	46
			Center	0.692042	1.03806	1.7301	3.80623	2.76817	4.49827	1.7301	4.84429	4.49827	0	0.406504	3.25203	0.813008	1.21951	1.21951	0.813008	1.21951	3.65854	1.62602	4.47154	7.31707	6.91057	2.43902	4.06504	0.704225	0.704225	0	2.11268	2.11268	2.11268	0	2.11268	0.704225	0	1.40845	2.11268	0.704225	2.11268	0.704225	1.40845	1.40845	0.704225	0.704225	3.52113	0	0
			Corner	0.730994	0.877193	2.63158	4.09357	1.90058	5.70175	2.92398	5.84795	4.23977	0	0.598802	2.99401	0.598802	1.1976	0	0	0.598802	0	1.1976	1.1976	4.79042	4.19162	5.38922	5.38922	0	0.684932	0	1.36986	1.0274	1.36986	1.0274	0	0.684932	0.684932	0.342466	0	0	3.08219	2.39726	0.684932	0.342466	0.684932	0	0.342466	1.71233	1.0274
			Closed	0.378788	0.757576	1.32576	6.06061	3.59848	5.87121	4.54545	5.30303	5.11364	1.01351	0.788288	1.91441	1.01351	1.68919	1.12613	1.68919	1.12613	2.13964	2.02703	2.59009	6.41892	4.39189	6.53153	3.82883	0	0.315457	0.946372	1.57729	1.89274	2.2082	0.315457	1.26183	0.946372	0.630915	1.26183	0.315457	0.946372	1.57729	0.946372	0.946372	0.946372	0.630915	0.946372	0.630915	1.26183	1.26183
	f	Percentage of responsive cells		Cell number	(%)
			White-resposive cells	153	67.1053
			Black-responsive cells	75	32.8947
[truncated: 18 more columns]

## Sheet: Supplementary figure 5
Supplementary figure 5	d	Mean fluorescence intensity of EYFP		1	2	3	4	5	6
			Wild type-Vehicle	3124.13	3669.16	3519.63	2407.94
			Homozygote-Vehicle	3349.85	3670.88	3575.39
			Wild type-Tamoxifen	2939.35	3162.48	2950.97	3273.45	2594.97
			Homozygote-Tamoxifen	37834.1	47210.8	39446.9	29130.1	8341.04	41562.9
	f	Mean fluorescence intensity of EYFP		1	2	3	4	5	6
			Wild type	2939.35	3162.48	2950.97	3273.45	2594.97
			Heterozygote	24436.6	17727.1	24383.3	22203.1	13207.3	19044.3
			Homozygote	47210.8	39446.9	29130.1	8341.04	41562.9

[truncated: 7 more sheets: Supplementary figure 6, Supplementary figure 7, Supplementary figure 8, Supplementary figure 9, Supplementary figure 10, Supplementary figure 11, Supplementary figure 12]
